# Supplementary material for: Chlamydia vaughanii sp. nov., a novel Chlamydia isolated from a tropical fish (bushymouth catfish)
Source: Int J Syst Evol Microbiol. 2025 Jul 9;75(7):006753. doi: 10.1099/ijsem.0.006753 (PMC12282049; doi:10.1099/ijsem.0.006753)
Supplement: Uncited Supplementary Material 2. [file ijsem-75-06753-s002.xlsx]

## Sheet: Supplementary Table 1
Supp. Table. 1
Primers of the sequencing PCRs used to complete the assembly of the genome of C. vaughanii
Primers	Sequence (5' to 3')
NODE_1_R	GGGGTAGAACTTGCTTTATGTAG
NODE_1_F	CCCTGTCACGAACTATATCTGC
NODE_2_R	CCGGATCACACCTAAGCTCATG
NODE_2_F	CGGCTGAGTAGTTAATCGTCC

## Sheet: Supplementary Table 2
Supp. Table. 2
Reference genomes included in the comparative genomics analysis
GCF_000006685.1	Chlamydia muridarum str. Nigg
GCF_000007205.1	Chlamydia pneumoniae TW-183
GCF_000007605.1	Chlamydia caviae GPIC
GCF_000008725.1	Chlamydia trachomatis D/UW-3/CX
GCF_000009945.1	Chlamydia felis Fe/C-56
GCF_000011565.2	Candidatus Protochlamydia amoebophila UWE25
GCF_000092785.1	Waddlia chondrophila WSU 86-1044
GCF_000204255.1	Chlamydia psittaci 6BC
GCF_000237205.1	Simkania negevensis Z
GCF_000253035.1	Parachlamydia acanthamoebae UV-7
GCF_000417735.2	Chlamydia avium
GCF_000454725.1	Chlamydia ibidis 10-1398/6
GCF_000471025.2	Chlamydia gallinacea 08-1274/3
GCF_000750955.1	Criblamydia sequanensis CRIB-18
GCF_001499655.1	Candidatus Protochlamydia naegleriophila
GCF_002817655.1	Candidatus Chlamydia corallus
GCF_003056015.1	Candidatus Similichlamydia epinepheli
GCF_003339615.1	Candidatus Similichlamydia laticola
GCF_015356765.1	Candidatus Clavichlamydia salmonicola
GCF_015356785.1	Candidatus Neptunochlamydia vexilliferae
GCF_015356815.2	Candidatus Rhabdochlamydia porcellionis
GCF_019056495.1	Chlamydia buteonis
GCF_019453995.1	Candidatus Rhabdochlamydia oedothoracis
GCF_020459125.1	Chlamydia pecorum
GCF_900000175.1	Estrella lausannensis
GCF_900169125.1	Chlamydia suis
GCF_900239945.1	Chlamydia serpentis
GCF_900239975.1	Chlamydia poikilotherma
GCF_900416725.2	Chlamydia abortus
GCF_902806995.1	Chlamydiifrater volucris
GCF_902807005.1	Chlamydiifrater phoenicopteri

## Sheet: Supplementary Table 3
Supp. Table. 3
Results of the C. vaughanii mutS and the pan-Chlamydiales qPCRs performed on various samples from the aquarium. The table show the mean CT value from two technical replicates. The number of copies were estimated based on ten-fold dilutions of a standard.
	qPCR C. vaughanii mutS		qPCR Pan Chlamydiales
Sample Type	Ct Mean	Quantity	Ct Mean	Quantity
		[DNA copies /ul]		[DNA copies /ul]
Ancistrus dolichopterus #1	29.0158	25.9996	29.539	50.439
Ancistrus dolichopterus #2	26.0202	227.662	26.457	491.232
Ancistrus dolichopterus #3	24.9972	499.609	26.441	497.104
Aquarium water	Undetermined		30.6627	66.7597
Filter input	Undetermined		37.556	0.814478
Filter output	Undetermined		35.0441	3.65713
Aquarium smear up right	Undetermined		32.8378	15.712
Aquarium smear front	Undetermined		37.0182	0.980346
Aquarium smear left	Undetermined		37.9401	0.533311
Gravel	Undetermined		Undetermined
Alga1	Undetermined		Undetermined
Alga2	Undetermined		Undetermined
PBS	Undetermined		38.435	0.379335

## Sheet: Supplementary Table 4
Supp. Table 4
List of C. vaughanii proteins and their inferred orthogroup predicted to be unique to that species.
Locus tag	Orthogroup	Protein size (aminoacid)
pgaptmp_000730	1020	96
pgaptmp_000935	1020	144
pgaptmp_000031	1020	112
pgaptmp_000028	1020	122
pgaptmp_000027	1020	145
pgaptmp_000032	1020	217
pgaptmp_000025	1020	135
pgaptmp_000024	1020	151
pgaptmp_000023	1020	147
pgaptmp_000022	1020	149
pgaptmp_000026	1020	134
pgaptmp_000858	1438	395
pgaptmp_000857	1438	393
pgaptmp_000856	1438	375
pgaptmp_000855	1438	469
pgaptmp_000853	1438	270
pgaptmp_000852	1438	392
pgaptmp_000812	2584	76
pgaptmp_000815	2584	71
pgaptmp_000009	3483	57
pgaptmp_000288	3484	198
pgaptmp_000289	3485	73
pgaptmp_000505	3486	69
pgaptmp_000673	3487	53
pgaptmp_000674	3488	63
pgaptmp_000758	3489	69
pgaptmp_000835	3490	55
pgaptmp_000854	3491	45
pgaptmp_000860	3492	53
pgaptmp_001018	3493	46
pgaptmp_001078	3494	53
